# Supplementary material for: E-Cadherin/HMR-1 Membrane Enrichment Is Polarized by WAVE-Dependent Branched Actin
Source: J Dev Biol. 2021 May 7;9(2):19. doi: 10.3390/jdb9020019 (PMC8162361; doi:10.3390/jdb9020019)
Supplement: Supplementary file 1 [file jdb-09-00019-s001.zip]

Archive with 1 entries (1 files):
- jdb-1179780-SI.pdf
